# Supplementary material for: Type I ROP16 regulates retinal inflammatory responses during ocular toxoplasmosis
Source: PLoS One. 2019 Mar 22;14(3):e0214310. doi: 10.1371/journal.pone.0214310 (PMC6430381; doi:10.1371/journal.pone.0214310)
Supplement: S1 File — (XLSX) [file pone.0214310.s002.xlsx]

## Sheet: Fig 1
Fig 1 Parasite quantification
GraphPad table
Days p.i.	PRU			PRU ROP16-I			RH			RHDROP16
0	14	183	114.754	907	136.223	332.568	2510	15.9344	19.5485	0	364	27.6835
3	22	272	135.038	521	223.333	471.642	3960	65.5556	14396.1	15.3008	1570	9.59148
7	65	18300	174.603	45600	271.221	18645	1550000	1030667	886836	122500	83100	13669.4
14	81	127	100	34.2	16493.8	10487.7

## Sheet: Fig 3
Fig 3 Cytokine conc. in aqueous humor (fold induction)
GraphPad tables
IL-6											IL-17A
Days p.i.	PRU		PRU ROP16-I		RH		RH DROP16				Days p.i.	PRU		PRU ROP16-I		RH		RH DROP16
0	0.327978	0.327978	1.42271	1.98781	0	0	0	0			0	1.08031	1.139	0.96139	0.881853	0.941313	0.881853	0.841699	0.881853
3	4.50083	4.58726	24.7601	26.318	10.5729	12.2881	36.0532	36.7424			3	1.39151	1.19768	1.00077	1.04093	1.58378	1.62162	0.639382	0.597683
7	9.25208	11.3108	1193.07	1087.12	1735.87	1557.16	270.648	266.285			7	1.27568	1.27568	14.1359	13.0726	5.96602	5.18378	3.17761	3.41313
14	3.12909	3.35291	1888.41	1406.94							14	1.00077	1.04093	2.85096	2.37297
G-CSF											CXCL1
	PRU		PRU ROP16-I		RH		RH DROP16					PRU		PRU ROP16-I		RH		RH DROP16
0	1.38103	1.5151	2.17025	2.27651	0.815786	0.708935	0.381239	0.386434			0	0.965295	1.07751	0.932998	1.06153	1.35089	1.21272	0.384607	0.393256
3	3.4906	3.47165	1.03775	1.01685	13.1517	14.1785	1.48877	1.40465			3	2.32198	2.42314	1.13335	1.13335	0.741844	0.831728	6.20035	5.57445
7	2.19416	2.87423	60.8431	57.6086	442.921	738.473	65.4395	73.1192			7	2.52431	2.94263	74.2967	61.8658	160.553	416.373	17.4855	17.7864
14	0.443579	0.544939	250.108	179.059							14	1.06952	1.28783	40.6221	37.8842
IL-12p70											IFN-γ
	PRU		PRU ROP16-I		RH		RH DROP16					PRU		PRU ROP16-I		RH		RH DROP16
0	1.76243	2.10128	1.80494	2.14348	0.861519	0.991873	1.29353	1.29353			0	3.03776	2.97809	2.74126	2.5007	0.663869	0.790676	2.68159	2.85874
3	2.73242	2.90028	1.37918	2.39637	0.861519	1.1216	1.1216	1.50735			3	2.44103	1.90023	1.1655	1.83869	0.0865406	0.0618147	2.5007	1.53473
7	2.48046	2.85839	17.1663	18.8099	33.2313	32.0466	7.07596	7.11785			7	2.262	2.14079	1013.15	950.944	85.5068	82.9072	32.5706	28.5464
14	1.46452	1.37918	24.065	22.478							14	3.6289	3.51142	1925.08	1832.93
MCP-1											CCL5
	PRU		PRU ROP16-I		RH		RH DROP16					PRU		PRU ROP16-I		RH		RH DROP16
0	0.318051	0.466274	0.318051	0.419532	0.318051	0.261534	0.370347	0.419532			0	1.11985	1.48146	0.640458	0.884928	1.00843	0.989336	0.720038	0.671017
3	0.787297	0.892721	0.675179	0.787297	0.892721	0.926632	2.98849	3.12872			3	1.63107	1.40124	0.989336	0.961324	1.24781	1.49928	0.951775	0.904027
7	0.858228	1.02525	52.0398	41.7426	88.0925	90.7988	21.3882	19.099			7	1.62279	1.88254	22.4071	20.2457	23.2704	22.6039	5.82906	5.39487
14	1.95655	2.26155	74.303	67.7665							14	1.9513	2.13783	34.7605	30.2422
IL-5											IL-13
	PRU		PRU ROP16-I		RH		RH DROP16					PRU		PRU ROP16-I		RH		RH DROP16
0	1.30017	1.53759	1.53759	1.30017	1.0537	0.531374	1.30017	1.30017			0	1.48744	1.41253	2.06956	2.03391	1.10676	1.10676	1.33708	1.48744
3	1.53759	1.0537	2.44432	2.66139	1.53759	1.77049	1.0537	0.800452			3	1.48744	1.78188	0.787762	0.949267	0.787762	0.746652	0.828601	0.705182
7	5.69813	3.9186	1.88581	2.33352	5.69813	6.36518	2.33352	2.87846			7	1.45007	1.33708	4.29327	3.70578	3.37438	3.34103	1.92647	1.70896
14	2.98474	3.50933	1.30017	1.0537							14	1.78188	1.56176	4.16363	3.67279

## Sheet: S1
S1 Fig Cytokine conc. in aqueous humor (fold induction), cytokines not presented in Fig 3
GraphPad tables
IL-1α											IL-1β
	PRU		PRU ROP16-I		RH		RH DROP16					PRU		PRU ROP16-I		RH		RH DROP16
0	1.39602	1.5819	0.868879	0.875803	1.12698	0.948981	0.857287	0.848029			0	1.29685	1.40815	1.25937	1.49973	0.99089	0.811268	1.16478	1.33415
3	3.0069	3.1758	1.76167	1.86721	0.688711	0.772838	0.656832	0.612152			3	1.51791	1.59032	0.951519	1.03	0.790894	0.790894	0.687429	0.749801
7	2.62805	3.39815	4.44358	3.68209	16.52	16.8141	3.46159	3.03267			7	1.48151	1.57227	2.62213	2.62213	4.66537	4.39237	1.7689	1.73345
14	0.499366	0.566667	5.86962	5.68624							14	1.25937	1.40815	7.74526	6.92206
IL-2											IL-4
	PRU		PRU ROP16-I		RH		RH DROP16					PRU		PRU ROP16-I		RH		RH DROP16
0	1.83133	1.70445	1.87362	1.70445	1.09958	1.01107	0.743546	1.31793			0	0.766067	1.08997	1.05398	1.05398	0.802057	0.910026	0.982005	0.766067
3	1.9582	1.87362	0.788788	1.14384	0.922547	1.01107	0.652078	0.743546			3	0.910026	0.982005	5.46187	5.31105	0.910026	0.838046	0.838046	0.838046
7	1.01107	1.61888	4.12294	3.80231	3.27809	2.54242	1.57659	1.61888			7	1.05398	0.982005	3.84747	3.25107	3.92116	3.54927	1.92459	2.21765
14	1.9582	1.61888	4.08262	4.24195							14	0.838046	0.910026	0.946015	1.05398
IL-10											IL-12p40
	PRU		PRU ROP16-I		RH		RH DROP16					PRU		PRU ROP16-I		RH		RH DROP16
0	1.13188	1.50184	1.50184	1.37999	0.87448	0.808417	1.13188	1.62222			0	0.598507	0.695365	0.547648	0.624024	0.562923	0.583232	0.496615	0.45079
3	1.62222	1.97504	1.06827	0.87448	1.00416	0.87448	0.87448	0.87448			3	1.50651	1.49627	0.853151	0.848117	2.27634	2.53932	1.30724	1.24076
7	1.19452	1.62222	5.77294	5.07414	7.04037	7.66186	3.25569	3.41669			7	1.14373	1.46554	5.96129	5.82746	16.7127	18.4204	2.59608	2.74084
14	1.62222	1.50184	11.308	10.4027							14	0.766707	0.873633	3.11925	2.74084
TNF-α											GM-CSF
	PRU		PRU ROP16-I		RH		RH DROP16					PRU		PRU ROP16-I		RH		RH DROP16
0	1.34912	1.57194	1.34912	1.57194	1.23759	0.790505	1.01428	1.46053			0	1.51645	1.69788	1.3185	1.3185	0.766396	0.507793	1.09746	1.21149
3	2.23887	2.46086	1.57194	0.902514	1.34912	1.34912	1.12606	0.902514			3	1.86679	1.78376	1.51645	1.3185	0.687891	0.974468	1.3185	1.51645
7	1.90559	2.57179	5.94745	5.56037	7.21904	6.8873	1.90559	2.01676			7	1.6089	1.78376	6.21109	6.17486	7.78216	7.48226	3.98082	4.12513
14	1.23759	1.34912	9.98527	8.54645							14	1.46867	1.3185	8.05959	6.97527
MIP-1α											MIP-1β
	PRU		PRU ROP16-I		RH		RH DROP16					PRU		PRU ROP16-I		RH		RH DROP16
0	0.953919	1.08647	0.728591	0.943979	0.501191	0.375686	0.97463	0.861965			0	0.528465	0.887004	0.528465	0.746694	0.746694	0.675101	0.375791	0.375791
3	1.10676	1.06617	0.800663	0.790308	0.259708	0.344206	0.882676	0.677229			3	1.02444	1.09201	0.817424	0.746694	1.02444	0.956009	0.528465	0.887004
7	1.47085	1.63198	9.56653	8.88433	41.096	42.7458	15.0643	15.5589			7	0.602358	1.159	7.21363	7.21363	61.0679	57.7059	12.3338	13.6926
14	1.24883	1.22854	62.3196	57.021							14	1.02444	0.887004	73.4149	60.4534
EOTAXIN
	PRU		PRU ROP16-I		RH		RH DROP16
0	1.46853	1.87065	1.28565	1.5138	0.408454	0.408454	0.957508	1.91467
3	1.82652	1.19305	1.46853	1.82652	0.408454	0.614758	0.187723	0.71463
7	1.55892	1.55892	4.28706	3.68228	4.60555	5.43033	2.26262	2.51941
14	1.00513	1.00513	5.5081	5.62455
