# Supplementary material for: Type I ROP16 regulates retinal inflammatory responses during ocular toxoplasmosis
Source: PLoS One. 2019 Mar 22;14(3):e0214310. doi: 10.1371/journal.pone.0214310 (PMC6430381; doi:10.1371/journal.pone.0214310)
Supplement: S2 Table — Shown are mean differences between groups, P values (ns not significant, * <0.05, ** <0.01, *** < 0.001, **** < 0.0001) and 95% confidence intervals, as calculated by GraphPad. (XLSX) [file pone.0214310.s004.xlsx]

## Sheet: Feuil1
ANOVA test of aqueous humor cytokine levels (Fig 3)				Source: GraphPad
IL-6		Mean Diff,	P	95% CI of diff			IL-17A		Mean Diff,	P	95% CI of diff
	PRU vs PRU ROP16-I	-1130	***	-1486 to -773,4				PRU vs PRU ROP16-I	-12.33	****	-14,63 to -10,03
	PRU vs RH	-1636	***	-1993 to -1280				PRU vs RH	-4.299	**	-6,599 to -1,999
	PRU vs RH DROP16	-258.2	ns	-614,6 to 98,22				PRU vs RH DROP16	-2.02	ns	-4,319 to 0,2801
	PRU ROP16-I vs RH	-506.4	*	-862,8 to -150,0				PRU ROP16-I vs RH	8.029	***	5,730 to 10,33
	PRU ROP16-I vs RH DROP16	871.6	**	515,2 to 1228				PRU ROP16-I vs RH DROP16	10.31	***	8,009 to 12,61
	RH vs RH DROP16	1378	***	1022 to 1734				RH vs RH DROP16	2.28	ns	-0,02024 to 4,579
G-CSF		Mean Diff,	P	95% CI of diff			CXCL1		Mean Diff,	P	95% CI of diff
	PRU vs PRU ROP16-I	-56.69	ns	-563,8 to 450,4				PRU vs PRU ROP16-I	-65.35	ns	-504,6 to 373,9
	PRU vs RH	-588.2	*	-1095 to -81,06				PRU vs RH	-285.7	ns	-725,0 to 153,5
	PRU vs RH DROP16	-66.75	ns	-573,9 to 440,4				PRU vs RH DROP16	-14.9	ns	-454,2 to 424,4
	PRU ROP16-I vs RH	-531.5	*	-1039 to -24,37				PRU ROP16-I vs RH	-220.4	ns	-659,7 to 218,9
	PRU ROP16-I vs RH DROP16	-10.05	ns	-517,2 to 497,1				PRU ROP16-I vs RH DROP16	50.45	ns	-388,8 to 489,7
	RH vs RH DROP16	521.4	*	14,31 to 1029				RH vs RH DROP16	270.8	ns	-168,4 to 710,1
IL-12p70		Mean Diff,	P	95% CI of diff			IFN-γ		Mean Diff,	P	95% CI of diff
	PRU vs PRU ROP16-I	-15.32	***	-18,85 to -11,78				PRU vs PRU ROP16-I	-979.8	****	-1087 to -872,8
	PRU vs RH	-29.97	****	-33,51 to -26,43				PRU vs RH	-82.01	ns	-189,0 to 25,01
	PRU vs RH DROP16	-4.427	*	-7,963 to -0,8918				PRU vs RH DROP16	-28.36	ns	-135,4 to 78,65
	PRU ROP16-I vs RH	-14.65	***	-18,19 to -11,12				PRU ROP16-I vs RH	897.8	****	790,8 to 1005
	PRU ROP16-I vs RH DROP16	10.89	***	7,356 to 14,43				PRU ROP16-I vs RH DROP16	951.5	****	844,5 to 1059
	RH vs RH DROP16	25.54	****	22,01 to 29,08				RH vs RH DROP16	53.65	ns	-53,36 to 160,7
MCP-1		Mean Diff,	P	95% CI of diff			CCL5		Mean Diff,	P	95% CI of diff
	PRU vs PRU ROP16-I	-45.95	**	-64,63 to -27,27				PRU vs PRU ROP16-I	-19.57	***	-23,55 to -15,60
	PRU vs RH	-88.5	***	-107,2 to -69,82				PRU vs RH	-21.18	****	-25,16 to -17,21
	PRU vs RH DROP16	-19.3	*	-37,98 to -0,6220				PRU vs RH DROP16	-3.859	ns	-7,834 to 0,1158
	PRU ROP16-I vs RH	-42.55	**	-61,23 to -23,87				PRU ROP16-I vs RH	-1.611	ns	-5,586 to 2,364
	PRU ROP16-I vs RH DROP16	26.65	*	7,968 to 45,33				PRU ROP16-I vs RH DROP16	15.71	***	11,74 to 19,69
	RH vs RH DROP16	69.2	***	50,52 to 87,88				RH vs RH DROP16	17.33	***	13,35 to 21,30
IL-5		Mean Diff,	P	95% CI of diff			IL-13		Mean Diff,	P	95% CI of diff
	PRU vs PRU ROP16-I	2.699	ns	-0,7780 to 6,175				PRU vs PRU ROP16-I	-0.6018	**	-0,8963 to -0,3072
	PRU vs RH	-1.223	ns	-4,700 to 2,253				PRU vs RH	0.3432	*	0,04870 to 0,6378
	PRU vs RH DROP16	2.202	ns	-1,274 to 5,679				PRU vs RH DROP16	0.03772	ns	-0,2568 to 0,3323
	PRU ROP16-I vs RH	-3.922	*	-7,399 to -0,4453				PRU ROP16-I vs RH	0.945	***	0,6505 to 1,240
	PRU ROP16-I vs RH DROP16	-0.4963	ns	-3,973 to 2,980				PRU ROP16-I vs RH DROP16	0.6395	**	0,3449 to 0,9340
	RH vs RH DROP16	3.426	ns	-0,05100 to 6,902				RH vs RH DROP16	-0.3055	*	-0,6000 to -0,01097
